# Supplementary material for: Effects of Tryptophan Supplementation and Exercise on the Fate of Kynurenine Metabolites in Mice and Humans
Source: Metabolites. 2021 Aug 3;11(8):508. doi: 10.3390/metabo11080508 (PMC8400416; doi:10.3390/metabo11080508)
Supplement: Supplementary file 1 [file metabolites-11-00508-s001.zip]

Archive with 1 entries (1 files):
- metabolites-1317272-supplementary.pdf
